# Supplementary material for: Best Practices for Developing Linear Models With Multiple Explanatory Variables
Source: Adv Genet (Hoboken). 2026 Feb 13;7(1):e00024. doi: 10.1002/ggn2.202500024 (PMC12902702; doi:10.1002/ggn2.202500024)
Supplement: Supplementary file 1 — Supporting File 1: ggn270027‐sup‐0001‐SuppMat_R_code.R. [file GGN2-7-e00024-s002.R]

#---------------------------------------------------------------------------------------------
# Algorithm 1. Using Random Forest to initially select explanatory variables.
library(randomForest) # [18]
library(mixOmics) # [20], use this package to access the liver.toxicity dataset
data(liver.toxicity) # load the dataset
D <- liver.toxicity$gene[, 1:20] # expression levels of the first 20 genes of 64 rats
D1 <- liver.toxicity$clinic # clinical variables of 64 rats
# The variable ALT.IU.L. (Alanine Aminotransferase (IU/L)) is one key clinical variable,
# its high levels indicate hepatocellular injury (liver cell damage)
D = data.frame(ALT.IU.L. = D1$ALT.IU.L., D) # combine a clinical variable and gene expression data
# Using gene expression data (20 genes of 64 rats) to explain the extent of liver damage
RF <- randomForest(ALT.IU.L. ~ A_43_P14555 + A_43_P22290 + A_43_P20792 + A_43_P21286 +
                     A_43_P12995 + A_43_P15834 + A_43_P12356 + A_42_P564516 + A_43_P22018 +
                     A_43_P21075 + A_43_P23125 + A_43_P17653 + A_43_P18129 + A_43_P16337 +
                     A_43_P22160 + A_43_P23348 + A_43_P22354 + A_43_P16280 + A_43_P13097 +
                     A_42_P673861,
                   data = D, importance = TRUE, ntree = 1000)
RF # show % Variance explained
varImpPlot(RF, main='') # Figure 1 The weight of the 20 variables (expression levels of 20 genes)
imp <- importance(RF) # Derive variable importance indices
impvar <- rownames(imp)[order(imp[, 1], decreasing=TRUE)] # sort importance
# Figure 2 Partial plots
op <- par(mfrow=c(4, 5),mar=c(4,4,2,2))
for (i in seq_along(impvar)) partialPlot(RF, D, impvar[i], xlab=impvar[i], ylab='', main='')

#---------------------------------------------------------------------------------------------
# Algorithm 2. Using the Variance Inflation Factor (VIF) to assess multicollinearity.
X = D[, paste(impvar[1:12], sep=",")] # select 12 most relevant genes
library(car) # the package for calculating variance inflation factor (VIF) [21]
Dat = data.frame(ALT = D$ALT.IU.L., X) # combine Y and Xs
vif(lm(ALT ~., data=Dat)) # VIF for every explanatory variable

#---------------------------------------------------------------------------------------------
# Algorithm 3. Demonstrating the two-way interaction effect.
library(Biostatistics) # [41], to access the dataset longevity
data("longevity")
# select the seven orders with the highest number of species
D = longevity[longevity$order %in% names(sort(table(longevity$order), decreasing=T))[1:7], ]
# Apply a log transformation to body mass to distribute the points more evenly
plot(log(D$mass_g+1), D$maximum_lifespan_yr, col = as.factor(D$order))
# Build a full model with interaction and quadratic terms
model = lm(maximum_lifespan_yr ~ log(D$mass_g+1) * order + I(log(D$mass_g+1)^2), data = D)
model = step(model) # model selection. The default setting is the backward stepwise selection.
library(car) # for the function Anova()
Anova(model, type="III") # use type III sum of squares to show variance partition
model = update(model,. ~. -I(log(D$mass_g+1)^2)) # remove the quadratic term
pred = predict(model, D[, c('mass_g', 'order')]) # Predict species life span
par(mfrow=c(1,1),mar=c(4.5,4.5,4,2))
# Figure 3 The interaction effect of variables order and mass_g on maximum_lifespan_yr
plot(log(D$mass_g+1), D$maximum_lifespan_yr, col="grey",
     xlab="log(body mass (g) +1)", ylab="Life span (Year)")
Dat = cbind(D, pred)
types = names(table(D$order))
for (i in 1:length(types)) {
  Data = Dat[Dat$order==types[i], ]
  lines(log(Data$mass_g+1), Data$pred, col=i, lwd=2)
  points(log(Data$mass_g+1), Data$maximum_lifespan_yr, col=i, pch=16)
}
legend("topleft", types, pch=16, col=c(1:7))

#---------------------------------------------------------------------------------------------
# Algorithm 4. Demonstrating the effect of a quadratic term.
library(Biostatistics)
data("latitude_diversity") # the tree diversity dataset
D = latitude_diversity[, 5:12] # select variables for analysis
# The full model with interaction and quadratic terms
fit = lm(Mean_local_richness_rarified ~ (Plot_size_Ha + Total_individuals)^2 + I(Plot_size_Ha^2) + I(Total_individuals^2), data = D)
fit = step(fit) # backward stepwise model selection
summary(fit) # show model results, the variable Plot_size_Ha was removed
# Predicted biodiversity
pred = predict(fit, D[, c("Mean_local_richness_rarified", "Total_individuals")])
# Figure 4 The association between the Total_individuals and Mean_local_richness_rarified
with(D, plot(Total_individuals, Mean_local_richness_rarified, pch=16, col="grey40", cex=1.2))
D = cbind(D, pred)
D = D[order(D$Total_individuals), ] # sort observations to plot a smooth curve
lines(D$Total_individuals, D$pred, col=1, lwd=3)
coeff = format(coefficients(fit), digits = 3, scientific = TRUE) # model coefficients
legend("bottomright", paste("Mean_local_richness_rarified = ∖n", coeff[1], " + ", coeff[2],
                            "Total_individuals", " + ", coeff[3], "Total_individuals^2", sep=""), bty = "n", cex=0.8,
       inset = c(0, 0.03))

#---------------------------------------------------------------------------------------------
# Algorithm 5. Stepwise model selection
# In Section 4, random forest was used to selection most important genes in dataset liver.toxicity
# The importance of genes has been calculated and stored in impvar
# Select the index for liver damage and the expression level of three most relevant genes
data(liver.toxicity) # load the dataset
D <- liver.toxicity$gene[, 1:20] # expression levels of the first 20 genes of 64 rats
D1 <- liver.toxicity$clinic # clinical variables of 64 rats
D = data.frame(ALT.IU.L. = D1$ALT.IU.L., D)
D = D[, c("ALT.IU.L.", impvar[1], impvar[2],impvar[3])]
names(D) = c("Damage", "G1", "G2", "G3") # rename the variable for simplicity
# The full model
model1 = lm(Damage ~(G1 + G2 + G3)^2 + I(G1^2) + I(G2^2) + I(G3^2), data = D)
# backward stepwise model selection
model2 = step(model1)
# both directions
model3 = step(model1, direction = "both")
# compare the three models
anova(model1, model2, model3)

#---------------------------------------------------------------------------------------------
# Algorithm 6. Model comparisons based on cross-validation.
set.seed(123) # Set seed for reproducibility
data = mtcars
k <- 5 # Define k (number of folds)
folds <- sample(1:k, nrow(data), replace = TRUE) # Create folds
# Define candidate models (update formulas as needed)
models <- list(
  mpg ~ wt,
  mpg ~ wt + hp,
  mpg ~ wt + hp + disp,
  mpg ~ wt * hp
)
# Matrix to store cross-validation errors
cv_errors <- matrix(NA, nrow = k, ncol = length(models))
# Perform k-fold cross validation
for (i in 1:k) {
  train_data <- data[folds != i, ]
  test_data <- data[folds == i, ]
  for (j in 1:length(models)) {
    # Fit model
    fit <- lm(formula = models[[j]], data = train_data)
    # Predict and compute MSE
    pred <- predict(fit, newdata = test_data)
    cv_errors[i, j] <- mean((test_data$mpg - pred)^2) # MSE
  }
}
# Average errors across folds
avg_mse <- colMeans(cv_errors)
# Select the best model
best_model_idx <- which.min(avg_mse) # the fourth model
best_model <- models[best_model_idx] # mpg ~ wt * hp
print(paste("Best model:", format(best_model)))

#---------------------------------------------------------------------------------------------
# Algorithm 7. Application of the MuMIn package for model comparison.
library(MuMIn)
library(mixOmics); data(liver.toxicity)
# Select three relevant genes based on their importance calculated in Section 4
D <- liver.toxicity$gene[, c("A_43_P12995", "A_43_P15834", "A_43_P13097")]
Damage <- liver.toxicity$clinic$ALT.IU.L. # the dependent variable
D <- cbind(Damage, D); names(D)[2:4] = c("G1","G2","G3")
# The full model
M1<- lm(Damage ~ (G1 + G2 + G3)^2 + I(G1^2) + I(G2^2) + I(G3^2), data = D, na.action = na.fail)
M2<- step(M1) # model selection
model.sel(M1, M2) ## ranked with AICc by default
fit.all <- dredge(M1) # comparison among all potential models
fit.all[1:6, ] # Table 3. the top 6 models
# Models with delta.aicc < 4 (delta.aicc of the best model is 0)
model.best <- get.models(fit.all, subset = delta < 4)
model.avg <- model.avg(model.best)
summary(model.avg)
# Predict values of the dependent variable using the average model (with averaged coefficients)
pred <- predict(model.avg, newdata=D, full = FALSE)

#---------------------------------------------------------------------------------------------
# Algorithm 8. Application of the dominanceanalysis package for quantifying effects.
library(dominanceanalysis)
fit = lm(Damage ~ (G1 + G2)2 + I(G12) + I(G22), data=D)
effects <- dominanceAnalysis(fit)
summary(effects) # Table 3

#---------------------------------------------------------------------------------------------
# Algorithm 9. Ridge regression and the lasso.
library(glmnet) # for ridge regression and the lasso
data(USArrests) # Violent crime rates by US state
data <- USArrests
# Set seed for reproducibility
set.seed(123)
# Split data into training (70%) and testing (30%) sets
train_indices <- sample(1:nrow(data), size = 0.7 * nrow(data))
train <- data[train_indices, ]
test <- data[-train_indices, ]
# Create model matrices (excluding intercept)
x_train <- model.matrix(Murder ~ (Assault + Rape + UrbanPop)^2 + I(Assault^2) +
                          I(Rape^2) + I(UrbanPop^2), data = train)[, -1]
y_train <- train$Murder
x_test <- model.matrix(Murder ~ (Assault + Rape + UrbanPop)^2 + I(Assault^2) +
                         I(Rape^2) + I(UrbanPop^2), data = test)[, -1]
y_test <- test$Murder
# Perform ridge regression with cross-validation
cv_ridge <- cv.glmnet(x_train, y_train, alpha = 0) # alpha=0 for ridge
# Plot cross-validation error versus log(lambda)
plot(cv_ridge)
# Get optimal lambda value
best_lambda <- cv_ridge$lambda.min
cat("Optimal lambda:", best_lambda, "∖n")
# Make predictions using best lambda
ridge_pred <- predict(cv_ridge, newx = x_test, s = "lambda.min")
# Calculate performance metrics
ridge_rmse <- sqrt(mean((ridge_pred - y_test)^2))
ss_res <- sum((ridge_pred - y_test)^2)
ss_tot <- sum(y_test - mean(y_test)^2)
ridge_rsq <- 1 - (ss_res/ss_tot)
# Linear regression
lm_model <- lm(Murder ~ (Assault + Rape + UrbanPop)^2 + I(Assault^2) +
                 I(Rape^2) + I(UrbanPop^2), data = train)
lm_pred <- predict(lm_model, newdata = test)
lm_rmse <- sqrt(mean((lm_pred - y_test)^2))
ss_res_lm <- sum((lm_pred - y_test)^2)
lm_rsq <- 1 - (ss_res_lm/ss_tot)
# Display ridge regression coefficients
cat("\nRidge Regression Coefficients:\n")
print(coef(cv_ridge, s = "lambda.min"))
# Compare with linear regression
cat("\nRidge Regression Test RMSE:", ridge_rmse)
cat("\nLinear Regression Test RMSE:", lm_rmse)
cat("\nRidge Regression Test R-squared:", ridge_rsq, "\n")
cat("\nLinear Regression Test R-squared:", lm_rsq, "\n")

#---------------------------------------------------------------------------------------------
# Algorithm 10. Principal Components Regression (PCR).
library(pls) # For Principal Components Regression (PCR)
data(mtcars)
set.seed(123) # For reproducibility
# Split data into predictors (x) and response (y)
y <- mtcars$mpg
x <- mtcars[, -1] # Exclude mpg (response)
# Fit PCR with 10‐fold cross‐validation
pcr_model <- pcr(mpg ~., data = mtcars,
                 scale = TRUE, # Standardize predictors
                 validation = "CV" # Cross‐validation
)
summary(pcr_model)
# Plot cross‐validated RMSE vs. components
validationplot(pcr_model, legendpos = "topright")
# Refit model with 3 components:
pcr_final <- pcr(mpg ~., data = mtcars, scale = TRUE, ncomp = 3)
predicted <- predict(pcr_final, newdata = mtcars)
rmse <- sqrt(mean((predicted - mtcars$mpg)^2))
cat("RMSE:", rmse)
# Compare with Ordinary Least Squares (OLS)
lm_model <- lm(mpg ~., data = mtcars) # Fit OLS model
# Compare coefficients
summary(lm_model) # Note potential multicollinearity issues
summary(pcr_final) # PCR coefficients are more stable

#---------------------------------------------------------------------------------------------
# Algorithm 11. Partial Least Squares (PLS).
# Fit PLS with 10‐fold cross‐validation
pls_model <- plsr(mpg ~., data = mtcars,
                  scale = TRUE, # Standardize predictors
                  validation = "CV" # Cross‐validation
)
